# Supplementary material for: Docosahexaenoic Acid and Sleep Quality in Very and Extreme Preterm Infants
Source: Int J Environ Res Public Health. 2024 Oct 15;21(10):1362. doi: 10.3390/ijerph21101362 (PMC11507004; doi:10.3390/ijerph21101362)
Supplement: Supplementary file 1 [file ijerph-21-01362-s001.zip]

Archive with 1 entries (1 files):
- ijerph-3179635-supplementary.pdf
